# Supplementary material for: Utilizing Biotinylated Proteins Expressed in Yeast to Visualize DNA–Protein Interactions at the Single-Molecule Level
Source: Front Microbiol. 2017 Oct 24;8:2062. doi: 10.3389/fmicb.2017.02062 (PMC5662892; doi:10.3389/fmicb.2017.02062)
Supplement: Supplementary file 8 [file DataSheet2.XLSX]

## Sheet: Sheet1
ORC molecule No.	Position （kb）
1	29.18
2	48.6
3	42.5
4	33.19
5	27.73
6	38.59
7	47.8
8	49.75
9	28.18
10	2.15
11	26.68
12	49.05
13	38.54
14	27.93
15	47.15
16	25.33
17	48.7
18	1.4
19	28.78
20	8.56
21	29.03
22	47.25
23	1.95
24	25.18
25	29.63
26	48.45
27	29.48
28	37.74
29	50
30	47.45
31	26.48
32	47.45
33	10.41
34	37.14
35	25.58
36	27.43
37	47.3
38	38.34
39	10.96
40	25.48
41	37.69
42	47.65
43	24.88
44	28.43
45	38.49
46	28.03
47	47.95
48	25.33
49	47.85
50	28.23
51	37.64
52	47.05
53	24.63
54	48
55	35.64
56	31.63
57	25.73
58	9.66
59	50
60	25.73
61	16.42
62	48.65
63	26.88
64	26.33
65	38.19
66	48.9
67	25.88
68	47.2
69	28.53
70	42.55
71	47.55
72	25.63
73	48.2
74	38.74
75	47.75
76	38.49
77	48
78	37.09
79	49.75
80	28.33
81	25.73
82	49.55
83	26.98
84	10.61
85	34.14
86	49.65
87	26.63
88	37.19
89	46.65
90	28.33
91	27.28
92	48.85
93	37.09
94	25.33
95	47.85
96	26.28
97	37.79
98	48.45
99	25.18
100	36.94
101	48.25
102	14.62
103	28.38
104	38.64
105	47.95
106	26.88
107	26.28
108	47.6
109	32.34
110	48.4
111	23.18
112	33.94
113	44.5
114	27.33
115	25.18
116	30.53
117	48.9
118	25.33
119	34.34
120	41.65
121	49.55
122	14.57
123	25.08
124	35.49
125	47.9
126	13.21
127	28.43
128	26.03
129	36.89
130	46.9
131	13.41
132	27.98
133	25.58
134	36.89
135	49
136	25.88
137	36.74
138	47.85
139	30.03
140	40.34
141	47.6
142	29.53
143	49.45
144	11.11
145	27.58
146	48.95
147	27.13
148	27.33
149	48.9
150	26.43
151	41.75
152	49.25
153	25.88
154	50.06
155	23.93
156	47.6
157	35.79
158	24.88
159	47.2
160	47.45
161	27.78
162	30.78
163	46.9
164	26.03
165	27.18
166	48.35
167	29.73
168	49.25
169	25.53
170	48.5
171	26.13
172	37.59
173	48.7
174	47.85
175	24.88
176	24.93
177	29.83
178	2.65
179	26.38
180	37.69
181	45.95
182	24.68
183	39.54
184	47.75
185	25.73
186	29.03
187	36.69
188	48.45
189	26.03
190	35.74
191	26.13
192	36.34
193	48.15
194	31.53
195	26.43
196	30.78
197	41.2
198	49.25
199	26.73
200	21.92
201	25.88
202	40.79
203	49.05
204	27.78
205	36.89
206	28.58
207	49.85
208	30.23
209	37.04
210	25.33
211	31.18
212	49.25
213	26.03
214	37.39
215	49.55
216	25.58
217	35.74
218	30.78
219	37.29
220	48.2
221	37.09
222	30.43
223	36.94
224	26.88
225	47.25
226	27.23
227	49.85
228	24.68
229	36.44
230	48.75
231	27.13
232	37.49
233	25.73
234	26.58
235	26.13
236	47.75
237	26.73
238	29.93
239	48.1
240	19.42
241	25.88
242	48.8
243	29.43
244	36.09
245	47.75
246	24.53
247	29.33
248	35.19
249	24.83
250	48.2
251	26.03
252	35.89
253	25.33
254	47.95
255	49.3
256	25.63
257	24.93
258	28.13
259	35.84
260	47.75
261	37.94
262	10.26
263	48.65
264	26.23
265	29.98
266	49.55
267	25.08
268	26.18
269	49.5
270	27.38
271	38.19
272	49.3
273	37.34
274	49
275	25.88
276	41.2
277	25.88
278	27.73
279	48.65
280	49.35
281	38.14
282	41.95
283	21.67
284	48.5
285	26.43
286	30.73
287	26.68
288	36.79
289	27.13
290	48.65
291	38.34
292	26.53
293	26.28
294	48.7
295	29.73
296	37.44
297	48.45
298	36.14
299	48.6
300	28.03
301	49.35
302	15.07
303	28.58
304	47.15
305	25.58
306	48.7
307	26.73
308	50.06
