# Supplementary material for: Utilizing Biotinylated Proteins Expressed in Yeast to Visualize DNA–Protein Interactions at the Single-Molecule Level
Source: Front Microbiol. 2017 Oct 24;8:2062. doi: 10.3389/fmicb.2017.02062 (PMC5662892; doi:10.3389/fmicb.2017.02062)
Supplement: Supplementary file 9 [file DataSheet3.XLSX]

## Sheet: Sheet1
ORC molecule No.	Position （kb）
1	28.13
2	47.65
3	17.52
4	29.48
5	50
6	28.83
7	16.82
8	28.18
9	1.2
10	5.51
11	27.58
12	29.28
13	28.38
14	49.65
15	18.07
16	28.73
17	14.72
18	29.03
19	17.52
20	28.48
21	17.52
22	30.38
23	0.85
24	28.23
25	49.6
26	29.43
27	28.88
28	26.93
29	48.85
30	18.62
31	31.43
32	14.12
33	23.83
34	28.68
35	29.38
36	49.2
37	0.8
38	0.8
39	28.93
40	17.77
41	28.68
42	28.38
43	49.2
44	28.63
45	28.18
46	47.95
47	27.93
48	27.48
49	15.27
50	30.13
51	26.28
52	24.83
53	28.58
54	48.8
55	16.52
56	13.06
57	29.03
58	43.75
59	0.8
60	35.59
61	28.33
62	29.78
63	18.27
64	30.53
65	0.85
66	28.63
67	16.52
68	28.38
69	41.15
70	48.35
71	18.37
72	27.93
73	29.68
74	11.96
75	18.42
76	30.38
77	0.85
78	17.52
79	30.83
80	49.25
81	29.63
82	26.53
83	48.8
84	27.93
85	17.77
86	28.93
87	21.87
88	26.28
89	28.63
90	45.35
91	0.85
92	29.93
93	7.76
94	28.63
95	17.12
96	29.93
97	0.8
98	16.97
99	17.12
100	17.52
101	29.88
102	49.2
103	16.27
104	26.53
105	40.24
106	17.37
107	29.88
108	15.17
109	28.63
110	49.7
111	17.67
112	29.93
113	28.78
114	49.25
115	0.8
116	16.72
117	28.78
118	48
119	16.82
120	29.53
121	38.59
122	18.47
123	14.62
124	36.69
125	18.17
126	28.53
127	0.75
128	30.18
129	17.07
130	13.51
131	28.63
132	49.65
133	27.93
134	0.8
135	0.8
136	17.22
137	30.28
138	18.37
139	30.03
140	49.2
141	27.68
142	25.03
143	13.72
144	48.85
145	0.8
146	17.52
147	27.93
148	48.4
149	48.45
150	27.28
151	0.75
152	14.72
153	29.78
154	48.45
155	27.83
156	15.82
157	26.53
158	38.09
159	15.32
160	33.49
161	0.8
162	25.43
163	17.67
164	28.33
165	27.08
166	47.5
167	17.57
168	29.13
169	28.68
170	18.17
171	28.53
172	16.72
173	48
174	17.82
175	13.26
176	29.13
177	49.65
178	28.38
179	15.87
180	29.18
181	28.83
182	47.9
183	17.37
184	28.83
185	24.38
186	29.78
187	47.55
188	24.88
189	47.55
190	48.85
191	16.27
192	29.13
193	27.28
194	48.05
195	28.78
196	29.18
197	0.8
198	27.78
199	48.8
200	17.67
201	28.33
202	15.82
203	26.98
204	28.18
205	47.55
206	27.03
207	47.65
208	28.83
209	27.28
210	13.56
211	27.48
212	47.2
213	16.27
214	28.38
215	27.83
216	13.26
217	28.23
218	27.28
219	11.96
220	29.38
221	17.52
222	28.08
223	12.81
224	28.13
225	28.23
226	15.42
227	23.58
228	29.88
229	30.63
230	7.01
231	18.57
232	26.73
233	48.8
234	16.97
235	27.68
236	28.48
237	30.93
238	17.77
239	48
240	23.38
241	49.65
242	29.53
243	30.38
244	27.93
245	48.8
246	49.25
247	15.02
248	28.78
249	26.98
250	29.13
251	48.8
252	28.23
253	29.53
254	17.12
255	29.53
256	17.82
257	28.83
258	0.8
259	16.52
260	28.83
261	49.65
262	17.12
263	29.13
264	29.68
265	29.68
266	48.4
267	29.93
268	28.78
269	5.56
270	16.52
271	27.58
272	48.35
273	27.43
274	0.85
275	27.38
276	26.98
277	0.85
278	16.57
279	29.78
280	28.48
281	47.6
282	15.42
283	27.43
284	17.97
285	29.53
286	33.79
287	16.82
288	27.23
289	49.65
290	49.25
291	47.05
292	16.67
293	27.68
294	28.68
295	15.97
296	15.82
297	16.72
298	27.53
299	12.31
300	27.03
301	17.37
302	28.23
303	27.83
304	27.38
305	35.69
306	28.38
307	0.8
308	14.57
309	29.13
310	27.93
